# Supplementary material for: Integrating NSGA-II and TOPSIS for Stacking Model Optimization in Pursuit of Halide Double Perovskite Screening
Source: Materials (Basel). 2026 May 12;19(10):2018. doi: 10.3390/ma19102018 (PMC13208370; doi:10.3390/ma19102018)
Supplement: Supplementary file 1 [file materials-19-02018-s001.zip]

Archive with 1 entries (1 files):
- materials-4278660-supplementary.pdf
